# Supplementary material for: Gene Expression and Drug Sensitivity Analysis of Mitochondrial Chaperones Reveals That HSPD1 and TRAP1 Expression Correlates with Sensitivity to Inhibitors of DNA Replication and Mitosis
Source: Biology (Basel). 2023 Jul 11;12(7):988. doi: 10.3390/biology12070988 (PMC10376793; doi:10.3390/biology12070988)
Supplement: Supplementary file 1 [file biology-12-00988-s001.zip]

Archive with 1 entries (1 files):
- biology-2491761-supplementary (1).pdf
